# Supplementary material for: Transcriptome profiling of antiviral immune and dietary fatty acid dependent responses of Atlantic salmon macrophage-like cells
Source: BMC Genomics. 2017 Sep 8;18:706. doi: 10.1186/s12864-017-4099-2 (PMC5591513; doi:10.1186/s12864-017-4099-2)
Supplement: Supplementary file 3 — The diet-responsive probes identified by RP (PFP < 0.05) between PBS- and pIC-matched groups of dietary treatments. (XLSX 21 kb) [file 12864_2017_4099_MOESM3_ESM.xlsx]

## Sheet: Sheet1
Supplemental Table S2. The diet-responsive probes identified by RP (PFP < 0.05) between PBS- and pIC-matched groups of dietary treatments
Probe ID	BLASTx hit 1	PBS fold change 2	pIC fold change 2	Number of Blast2GO hits3	E-Value 4	Mean similarity for all hits	Number of GO terms	GO Names list 5	-
C140R122	microsomal glutathione s-transferase 3	2.203	-	50	2.5e-126	0.8616	4	C:nuclear envelope; F:glutathione transferase activity; F:glutathione peroxidase activity; P:oxidation-reduction process	-
C126R012	fad-linked sulfhydryl oxidase alr	2.2112	-	50	1.3e-21	0.8532	8	C:nucleus; C:mitochondrion; C:extracellular matrix; F:flavin-linked sulfhydryl oxidase activity; F:protein homodimerization activity; P:liver development; P:heart development; P:oxidation-reduction process	-
C148R063	fc receptor-like protein 2	3.6355	3.7239	50	2.1e-95	0.671	3	F:nucleotide binding; F:nucleic acid binding; F:protein binding	-
C144R048	---NA---	2.3773	3.1653	0	-	-	-	-	-
C108R146	fatty acid-binding protein, adipocyte	2.7239	2.9835	50	1.3e-87	0.8728	5	F:transporter activity; F:lipid binding; P:transport; P:response to vitamin B3; P:response to prostaglandin	-
C079R078	egf-like module-containing mucin-like hormone receptor-like 1	2.3538	2.3147	50	1.2e-69	0.5488	5	C:membrane; F:transmembrane signaling receptor activity; F:calcium ion binding; F:protein binding; P:signal transduction	-
C217R082	unnamed protein product	2.1502	2.1762	50	1.3e-32	0.7984	8	C:intracellular; C:retromer complex; F:DNA binding; F:transposase activity; P:transposition, DNA-mediated; P:protein transport; P:DNA integration; P:retrograde transport, endosome to Golgi	-
C103R085	e3 ubiquitin-protein ligase trim21-like	-	2.115	50	5.3e-31	0.8812	5	C:cytoplasm; F:zinc ion binding; F:ligase activity; F:ubiquitin protein ligase activity; P:protein ubiquitination	-
C017R139	mrna cap guanine-n7 methyltransferase	-	2.0444	50	2.3e-51	0.8306	12	C:nucleoplasm; C:nucleolus; C:mRNA cap binding complex; C:receptor complex; F:RNA binding; F:mRNA (guanine-N7-)-methyltransferase activity; F:protein binding; P:transcription from RNA polymerase II promoter; P:7-methylguanosine mRNA capping; P:viral process; P:RNA (guanine-N7)-methylation; P:mRNA methylation	-
C181R072	filamin a-interacting protein 1-like isoform x2	-	2.0298	50	1.1e-38	0.8536	3	F:molecular_function; P:biological_process; C:cellular_component	-
C248R155	methylsterol monooxygenase 1	-	1.9729	50	0	0.8924	8	C:endoplasmic reticulum membrane; C:plasma membrane; C:integral component of membrane; F:C-4 methylsterol oxidase activity; F:iron ion binding; P:fatty acid biosynthetic process; P:cholesterol biosynthetic process; P:oxidation-reduction process	-
C001R074	lathosterol oxidase	-	1.9679	50	0	0.8766	6	C:integral component of membrane; F:iron ion binding; F:lathosterol oxidase activity; P:response to yeast; P:fatty acid biosynthetic process; P:oxidation-reduction process	-
C110R089	c-type lectin domain family 4 member m-like	-	1.8719	50	5.9e-43	0.6236	1	P:integrin-mediated signaling pathway	-
C104R012	mast cell protease 1a-like	-	1.8682	50	3.1e-161	0.7134	2	F:serine-type endopeptidase activity; P:proteolysis	-
C005R045	lathosterol oxidase	-	1.8468	50	0	0.8766	6	C:integral component of membrane; F:iron ion binding; F:lathosterol oxidase activity; P:response to yeast; P:fatty acid biosynthetic process; P:oxidation-reduction process	-
C091R023	lanosterol 14-alpha demethylase	-	1.8427	50	3.2e-87	0.937	12	C:endoplasmic reticulum membrane; C:integral component of membrane; F:iron ion binding; F:methyltransferase activity; F:sterol 14-demethylase activity; F:heme binding; P:response to yeast; P:cholesterol biosynthetic process; P:xenobiotic metabolic process; P:methylation; P:oxidation-reduction process; P:demethylation	-
C146R053	legumain	-	1.8372	50	9e-120	0.6532	7	C:membrane-bounded organelle; C:cell part; F:peptidase activity; P:proteolysis; P:axon regeneration; P:tissue regeneration; P:negative regulation of biological process	-
C209R070	sterile alpha motif domain-containing protein 9-like	-	1.6552	50	0	0.71	-	-	-
C181R079	hydroxypyruvate isomerase	-	0.7221	50	1.4e-177	0.7912	2	F:hydroxypyruvate isomerase activity; P:metabolic process	-
C143R142	hydroxypyruvate isomerase	-	0.6897	50	1.4e-177	0.7912	2	F:hydroxypyruvate isomerase activity; P:metabolic process	-
C087R056	pre-mrna-splicing factor syf2	0.6166	0.6383	50	2e-147	0.9312	10	C:Prp19 complex; C:prespliceosome; C:catalytic step 1 spliceosome; C:catalytic step 2 spliceosome; C:post-mRNA release spliceosomal complex; F:poly(A) RNA binding; P:mRNA splicing, via spliceosome; P:mitotic G2 DNA damage checkpoint; P:gastrulation; P:embryonic organ development	-
C042R064	hydroxypyruvate isomerase	-	0.6371	50	1.4e-177	0.7912	2	F:hydroxypyruvate isomerase activity; P:metabolic process	-
C240R129	t-complex protein 1 subunit eta	-	0.6074	50	0	0.9608	12	C:zona pellucida receptor complex; C:mitochondrion; C:chaperonin-containing T-complex; C:microtubule; C:cell body; C:extracellular exosome; F:ATP binding; F:identical protein binding; F:unfolded protein binding; P:binding of sperm to zona pellucida; P:chaperone mediated protein folding independent of cofactor; P:toxin transport	-
C164R015	ig kappa chain v-iii region mopc 63 precursor	-	0.5696	50	2e-106	0.8486	-	-	-
C076R002	ig kappa chain v-iii region mopc 63 precursor	0.4543	0.5384	50	2e-106	0.8486	-	-	-
C116R086	myosin 1	-	0.5332	5	4e-08	0.594	1	F:binding	-
C180R001	tropomodulin-4	-	0.5281	50	0	0.8736	6	C:striated muscle thin filament; F:tropomyosin binding; F:actin filament binding; P:muscle contraction; P:skeletal myofibril assembly; P:pointed-end actin filament capping	-
C177R165	tropomodulin-4	-	0.5134	50	0	0.8736	6	C:striated muscle thin filament; F:tropomyosin binding; F:actin filament binding; P:muscle contraction; P:skeletal myofibril assembly; P:pointed-end actin filament capping	-
C261R071	tropomodulin-4	-	0.5123	50	0	0.8736	6	C:striated muscle thin filament; F:tropomyosin binding; F:actin filament binding; P:muscle contraction; P:skeletal myofibril assembly; P:pointed-end actin filament capping	-
C112R142	cytosolic purine 5 -nucleotidase-like	-	0.5116	50	0	0.8428	6	F:5'-nucleotidase activity; F:metal ion binding; P:protein dephosphorylation; P:IMP metabolic process; P:adenosine metabolic process; P:cellular response to xenobiotic stimulus	-
C109R074	tropomodulin-4	-	0.5056	50	0	0.8736	6	C:striated muscle thin filament; F:tropomyosin binding; F:actin filament binding; P:muscle contraction; P:skeletal myofibril assembly; P:pointed-end actin filament capping	-
C089R141	chloride intracellular channel protein 1	-	0.5055	50	9.6e-163	0.8912	20	C:mitochondrion; C:plasma membrane; C:brush border; C:nuclear membrane; C:chloride channel complex; C:perinuclear region of cytoplasm; C:extracellular exosome; C:blood microparticle; F:glutathione transferase activity; F:voltage-gated ion channel activity; F:chloride channel activity; F:protein binding; P:glutathione metabolic process; P:signal transduction; P:regulation of ion transmembrane tran…	-
C013R018	tropomodulin-4	-	0.4984	50	0	0.8736	6	C:striated muscle thin filament; F:tropomyosin binding; F:actin filament binding; P:muscle contraction; P:skeletal myofibril assembly; P:pointed-end actin filament capping	-
C069R106	ammonium transporter rh type c-like	-	0.4982	50	5.7e-92	0.632	12	C:plasma membrane; C:integral component of membrane; F:protein serine/threonine kinase activity; F:protein binding; F:ammonium transmembrane transporter activity; P:blood vessel development; P:regulation of protein phosphorylation; P:intracellular signal transduction; P:regulation of catalytic activity; P:ion homeostasis; P:organic substance transport; P:ammonium transmembrane transport	-
C136R119	band 3 anion exchange	-	0.4887	50	8.6e-105	0.895	13	C:integral component of plasma membrane; C:basolateral plasma membrane; F:inorganic anion exchanger activity; F:protein binding; F:bicarbonate transmembrane transporter activity; F:antibiotic transporter activity; P:bicarbonate transport; P:erythrocyte differentiation; P:embryonic hemopoiesis; P:antibiotic transport; P:regulation of intracellular pH; P:calcium ion import; P:chloride transmembrane…	-
C105R061	tropomodulin-4	-	0.4792	50	3.9e-55	0.859	6	C:striated muscle thin filament; F:tropomyosin binding; F:actin filament binding; P:muscle contraction; P:skeletal myofibril assembly; P:pointed-end actin filament capping	-
C160R132	protein-glutamine gamma-glutamyltransferase k-like	-	0.4791	50	0	0.8044	3	F:protein-glutamine gamma-glutamyltransferase activity; F:metal ion binding; P:peptide cross-linking	-
C172R083	tropomodulin-4	-	0.4778	50	0	0.8736	6	C:striated muscle thin filament; F:tropomyosin binding; F:actin filament binding; P:muscle contraction; P:skeletal myofibril assembly; P:pointed-end actin filament capping	-
C046R141	mhc class i alpha partial	0.4966	0.477	50	0	0.8184	6	C:integral component of membrane; C:MHC class I protein complex; F:protein binding; F:peptide antigen binding; P:antigen processing and presentation of peptide antigen via MHC class I; P:immune response	-
C153R016	phospholipase d4	0.4319	0.4764	50	0	0.7878	2	F:catalytic activity; P:metabolic process	-
C073R129	histone h1-like	-	0.4737	50	1.7e-24	0.8714	18	C:nucleosome; C:nuclear euchromatin; C:nuclear heterochromatin; C:kinesin complex; C:microtubule; C:extracellular exosome; F:microtubule motor activity; F:ATP binding; F:microtubule binding; F:ATPase activity; F:chromatin DNA binding; F:poly(A) RNA binding; F:protein heterodimerization activity; P:negative regulation of transcription from RNA polymerase II promoter; P:nucleosome assembly; P:micro…	-
C227R072	ammonium transporter rh type c-like	-	0.4668	50	5.7e-92	0.632	12	C:plasma membrane; C:integral component of membrane; F:protein serine/threonine kinase activity; F:protein binding; F:ammonium transmembrane transporter activity; P:blood vessel development; P:regulation of protein phosphorylation; P:intracellular signal transduction; P:regulation of catalytic activity; P:ion homeostasis; P:organic substance transport; P:ammonium transmembrane transport	-
C256R024	thymus-specific serine protease	-	0.4642	50	0	0.6916	4	C:lysosome; C:endosome; F:serine-type peptidase activity; P:proteolysis	-
C004R153	tropomodulin-4	-	0.4437	50	0	0.8736	6	C:striated muscle thin filament; F:tropomyosin binding; F:actin filament binding; P:muscle contraction; P:skeletal myofibril assembly; P:pointed-end actin filament capping	-
C111R044	seizure protein 6 homolog isoform x1	-	0.4352	50	2.1e-175	0.8826	-	-	-
C191R064	ammonium transporter rh type a	-	0.4327	50	0	0.8542	10	C:plasma membrane; C:integral component of membrane; F:ammonium transmembrane transporter activity; F:ankyrin binding; P:cellular ion homeostasis; P:carbon dioxide transport; P:urea transport; P:erythrocyte development; P:multicellular organismal iron ion homeostasis; P:ammonium transmembrane transport	-
C096R058	tropomodulin-4	-	0.4316	50	0	0.8736	6	C:striated muscle thin filament; F:tropomyosin binding; F:actin filament binding; P:muscle contraction; P:skeletal myofibril assembly; P:pointed-end actin filament capping	-
C145R127	---NA---	-	0.4177	0	-	-	-	-	-
C226R135	band 3 anion transport protein	-	0.409	50	0	0.855	13	C:integral component of plasma membrane; C:basolateral plasma membrane; F:inorganic anion exchanger activity; F:protein binding; F:bicarbonate transmembrane transporter activity; F:antibiotic transporter activity; P:bicarbonate transport; P:erythrocyte differentiation; P:embryonic hemopoiesis; P:antibiotic transport; P:regulation of intracellular pH; P:calcium ion import; P:chloride transmembrane…	-
C165R026	ring finger protein 151	-	0.408	50	2.9e-83	0.7686	10	F:DNA binding; F:protein kinase activity; F:transposase activity; F:ubiquitin-protein transferase activity; F:protein binding; F:zinc ion binding; P:transposition, DNA-mediated; P:phosphate-containing compound metabolic process; P:DNA integration; P:protein ubiquitination	-
C144R020	uroporphyrinogen-iii synthase	-	0.4073	50	5.7e-174	0.7142	2	F:uroporphyrinogen-III synthase activity; P:tetrapyrrole biosynthetic process	-
C237R016	uroporphyrinogen-iii synthase	-	0.4043	50	5.7e-174	0.7142	2	F:uroporphyrinogen-III synthase activity; P:tetrapyrrole biosynthetic process	-
C032R094	ammonium transporter rh type a	-	0.36	50	0	0.8542	10	C:plasma membrane; C:integral component of membrane; F:ammonium transmembrane transporter activity; F:ankyrin binding; P:cellular ion homeostasis; P:carbon dioxide transport; P:urea transport; P:erythrocyte development; P:multicellular organismal iron ion homeostasis; P:ammonium transmembrane transport	-
C083R018	high molecular weight subunit dx5-like	0.2869	0.3493	9	2.2e-12	0.4222	-	-	-
C027R162	mhc class i antigen	0.2992	0.3194	50	2.5e-132	0.8148	5	C:integral component of membrane; C:MHC class I protein complex; F:peptide antigen binding; P:antigen processing and presentation of peptide antigen via MHC class I; P:immune response	-
C164R003	proteasome subunit beta type-8	0.282	0.2347	50	0	0.8552	10	C:nucleus; C:cytoplasm; C:proteasome core complex; C:extracellular exosome; C:spermatoproteasome complex; F:threonine-type endopeptidase activity; P:proteasomal ubiquitin-independent protein catabolic process; P:antigen processing and presentation; P:proteasome-mediated ubiquitin-dependent protein catabolic process; P:fat cell differentiation	-
1 The best BLASTx hits represents the hit name as implemented by Blast2GO (E-value cutoff of 10-5) for each probe.
2 Fold change in comparison (i.e. FO5 PBS/FO7 PBS or FO5 pIC/FO7 pIC) between PBS- and pIC-matched groups of dietary treatments (PFP < 0.05). A dash (-) represents no differential expression between groups for a given comparison
3 The number of all significant hits (50 most significant hits as a maximum number) that were used for functional annotation analysis.
4 The lowest E-value of all significant hits for each probe.
5 GO terms for the all significant BLASTx hits (E-value cutoff of 10-5), including Biological Process (P), Molecular Function (M) and Cellular Component (C)
